# Supplementary material for: Simple benchmarking method for determining the accuracy of depth cameras in body landmark location estimation: Static upright posture as a measurement example
Source: PLoS One. 2021 Jul 21;16(7):e0254814. doi: 10.1371/journal.pone.0254814 (PMC8294549; doi:10.1371/journal.pone.0254814)
Supplement: S1 File — (XLSX) [file pone.0254814.s001.xlsx]

## Sheet: Data Dictionary
Sheet Name	Description
Markers on the alignment board	The coordinates of the 100 reflective markers on the alignment board based on the own coordinate systems of the Kinect-system, RealSense-system, and marker-based motion tracking system, respectively. This data can be used to calculate the transformation matrices to perform the alignment step.
Body landmark location (local)	The coordinates of the 32 body landmark locations identified by each of systems (Kinect-system, RealSense-syetem, and marker-based motion tracking system)
Body landmark location (global)	The coordinates of the 32 body landmark locations identified by each of systems (Kinect-system, RealSense-syetem, and marker-based motion tracking system) that were transformed into a same coordinate system based on the matrices for alignment
※ Unit: meter (m)

## Sheet: Markers on the alignment board
Subject 1	Reference													First Trial														Second Trial															Subject 2	Reference
	Marker-based motion tracking system	for Kinect front-depth camera			for Kinect back-depth camera			for RealSense front-depth camera			for RealSense back-depth camera			Kinect-system	front-depth camera			back-depth camera			RealSense-system	front-depth camera			back-depth camera			Kinect-system	front-depth camera			back-depth camera			RealSense-system	front-depth camera			back-depth camera					Marker-based motion tracking system	for Kinect front-depth camera			for Kinect back-depth camera
	number	x	y	z	x	y	z	x	y	z	x	y	z	number	x	y	z	x	y	z	number	x	y	z	x	y	z	number	x	y	z	x	y	z	number	x	y	z	x	y	z			number	x	y	z	x	y
	1	-0.392107	0.955277	-0.0938221	-0.303035	0.954479	0.184948	-0.396673	0.955396	0.0125197	-0.280973	0.954142	0.128436	1	0.514842	0.151878	2.696	-0.394493	0.118214	2.92	1	-0.414275	-0.150434	2.537	0.511467	-0.123231	3.075	1	0.514842	0.151878	2.696	-0.394493	0.118214	2.92	1	-0.417017	-0.150434	2.537	-0.396673	0.955396	0.0125197			1	-0.392107	0.955277	-0.0938221	-0.303035	0.954479
	2	-0.292337	0.955256	-0.095415	-0.20317	0.954627	0.18123	-0.2969	0.955359	0.0133733	-0.181157	0.954249	0.132578	2	0.413037	0.152297	2.701	-0.297122	0.117607	2.903	2	-0.312139	-0.14484	2.488	0.397941	-0.123575	3.002	2	0.427256	0.152109	2.698	-0.297122	0.117607	2.903	2	-0.314829	-0.14484	2.488	-0.2969	0.955359	0.0133733			2	-0.292337	0.955256	-0.095415	-0.20317	0.954627
	3	-0.192552	0.955621	-0.09605	-0.103877	0.954553	0.177661	-0.197179	0.955526	0.0149499	-0.0818835	0.954261	0.136669	3	0.317061	0.152236	2.698	-0.194012	0.109762	2.904	3	-0.219583	-0.14318	2.506	0.296804	-0.128366	3.038	3	0.317069	0.144869	2.698	-0.194012	0.109762	2.904	3	-0.222292	-0.14318	2.506	-0.197179	0.955526	0.0149499			3	-0.192552	0.955621	-0.09605	-0.103877	0.954553
	4	-0.0929187	0.955807	-0.0968507	-0.00409588	0.954157	0.173412	-0.0975054	0.955616	0.0165276	0.017897	0.953947	0.140035	4	0.221619	0.152491	2.701	-0.106562	0.117747	2.904	4	-0.124768	-0.137764	2.506	0.193786	-0.133669	3.084	4	0.214329	0.145171	2.702	-0.106562	0.117747	2.904	4	-0.124768	-0.140472	2.506	-0.0975054	0.955616	0.0165276			4	-0.0929187	0.955807	-0.0968507	-0.00409588	0.954157
	5	0.00701791	0.955723	-0.0978781	0.0960286	0.954357	0.169726	0.00242554	0.955468	0.017758	0.117961	0.954168	0.144157	5	0.118402	0.145277	2.703	-0.0110865	0.117559	2.899	5	-0.0302517	-0.136404	2.531	0.0860212	-0.136628	3.075	5	0.118402	0.145277	2.703	-0.0110865	0.117559	2.899	5	-0.0302517	-0.139139	2.531	0.00242554	0.955468	0.017758			5	0.00701791	0.955723	-0.0978781	0.0960286	0.954357
	6	0.106412	0.95561	-0.099439	0.195421	0.954237	0.165976	0.10177	0.955375	0.0187129	0.21731	0.954014	0.148065	6	0.0223223	0.145299	2.703	0.10829	0.125785	2.906	6	0.0670103	-0.136732	2.589	-0.0178278	-0.139978	3.075	6	0.0223223	0.145299	2.703	0.092373	0.12579	2.906	6	0.0670103	-0.136732	2.589	0.10177	0.955375	0.0187129			6	0.106412	0.95561	-0.099439	0.195421	0.954237
	7	0.206538	0.955179	-0.100634	0.295276	0.954157	0.162471	0.201873	0.954935	0.0198491	0.317224	0.954015	0.152306	7	-0.0811926	0.145343	2.704	0.187841	0.125752	2.906	7	0.162481	-0.129161	2.55	-0.122389	-0.144166	3.093	7	-0.0811926	0.145343	2.704	0.187841	0.125752	2.906	7	0.165626	-0.132227	2.556	0.201873	0.954935	0.0198491			7	0.206538	0.955179	-0.100634	0.295276	0.954157
	8	0.306284	0.95552	-0.102391	0.394926	0.953911	0.159122	0.301663	0.955227	0.0203796	0.416809	0.95374	0.156671	8	-0.170201	0.138172	2.709	0.289835	0.125122	2.893	8	0.254738	-0.123035	2.482	-0.226186	-0.147106	3.084	8	-0.177602	0.138168	2.709	0.289835	0.125122	2.893	8	0.254738	-0.125717	2.482	0.301663	0.955227	0.0203796			8	0.306284	0.95552	-0.102391	0.394926	0.953911
	9	0.405646	0.955476	-0.103427	0.494627	0.95354	0.155988	0.40095	0.95516	0.0217088	0.516463	0.953388	0.161164	9	-0.266458	0.138159	2.71	0.392064	0.132801	2.89	9	0.344289	-0.119771	2.47	-0.326774	-0.147343	3.02	9	-0.281141	0.138096	2.709	0.392064	0.132801	2.89	9	0.347802	-0.122738	2.476	0.40095	0.95516	0.0217088			9	0.405646	0.955476	-0.103427	0.494627	0.95354
	10	0.505563	0.955242	-0.104577	0.594401	0.953194	0.152252	0.500908	0.954882	0.022944	0.61623	0.953089	0.165052	10	-0.369881	0.138063	2.71	0.486339	0.132645	2.889	10	0.443621	-0.120644	2.488	-0.447364	-0.153734	3.151	10	-0.37726	0.138055	2.71	0.486339	0.132645	2.889	10	0.443621	-0.120644	2.488	0.500908	0.954882	0.022944			10	0.505563	0.955242	-0.104577	0.594401	0.953194
	11	-0.392106	0.855764	-0.0881372	-0.302788	0.854898	0.191041	-0.396699	0.855835	0.00780627	-0.280646	0.854672	0.121576	11	0.520121	0.0560682	2.685	-0.402371	0.0143876	2.919	11	-0.412645	-0.0535616	2.494	0.494567	-0.0188817	2.993	11	0.520121	0.0560682	2.685	-0.402371	0.0143876	2.919	11	-0.412645	-0.0535616	2.494	-0.396699	0.855835	0.00780627			11	-0.392106	0.855764	-0.0881372	-0.302788	0.854898
	12	-0.292055	0.855849	-0.0889279	-0.203295	0.855166	0.186783	-0.296698	0.855693	0.00922147	-0.181208	0.854871	0.125096	12	0.4186	0.0562037	2.689	-0.306043	0.0143632	2.912	12	-0.32027	-0.0516213	2.531	0.392574	-0.022275	3.011	12	0.4186	0.0562037	2.689	-0.306043	0.0143632	2.912	12	-0.32027	-0.0516213	2.531	-0.296698	0.855693	0.00922147			12	-0.292055	0.855849	-0.0889279	-0.203295	0.855166
	13	-0.192427	0.855968	-0.0902143	-0.103576	0.854846	0.183539	-0.19715	0.855763	0.0102544	-0.0815292	0.854664	0.129423	13	0.323763	0.056308	2.692	-0.20254	0.0143715	2.912	13	-0.22176	-0.0455862	2.5	0.287606	-0.0255547	3.011	13	0.316776	0.0563736	2.695	-0.20254	0.0143715	2.912	13	-0.224462	-0.0482876	2.5	-0.19715	0.855763	0.0102544			13	-0.192427	0.855968	-0.0902143	-0.103576	0.854846
	14	-0.0927041	0.856013	-0.0907189	-0.00389352	0.854707	0.179564	-0.0974356	0.855796	0.0121227	0.0181595	0.854575	0.13317	14	0.221097	0.0490203	2.694	-0.098658	0.0223009	2.905	14	-0.126866	-0.0454768	2.494	0.18987	-0.0294473	3.075	14	0.221097	0.0490203	2.694	-0.098658	0.0223009	2.905	14	-0.129562	-0.0454768	2.494	-0.0974356	0.855796	0.0121227			14	-0.0927041	0.856013	-0.0907189	-0.00389352	0.854707
	15	0.00685197	0.855947	-0.0921765	0.0959665	0.854833	0.176017	0.00219251	0.855652	0.0129535	0.11798	0.854669	0.137417	15	0.118165	0.0490947	2.697	-0.00314807	0.0222804	2.902	15	-0.0322709	-0.0397976	2.476	0.0819185	-0.032498	3.047	15	0.118165	0.0490947	2.697	-0.00314807	0.0222804	2.902	15	-0.0348628	-0.0423702	2.47	0.00219251	0.855652	0.0129535			15	0.00685197	0.855947	-0.0921765	0.0959665	0.854833
	16	0.106746	0.856089	-0.0936392	0.195782	0.854432	0.172331	0.102023	0.855707	0.0138835	0.217764	0.854291	0.141381	16	0.0222528	0.0490479	2.694	0.100038	0.0301762	2.897	16	0.0623018	-0.0376619	2.512	-0.020799	-0.0354996	3.02	16	0.0222528	0.0490479	2.694	0.0921665	0.0222552	2.899	16	0.0624506	-0.0404727	2.518	0.102023	0.855707	0.0138835			16	0.106746	0.856089	-0.0936392	0.195782	0.854432
	17	0.206646	0.855714	-0.0948312	0.295343	0.854549	0.168303	0.201885	0.855379	0.015147	0.317332	0.85446	0.145058	17	-0.08097	0.0490808	2.696	0.203146	0.0301655	2.897	17	0.159285	-0.0353788	2.543	-0.131132	-0.0403432	3.141	17	-0.0735969	0.0490814	2.696	0.203146	0.0301655	2.897	17	0.159285	-0.0353788	2.543	0.201885	0.855379	0.015147			17	0.206646	0.855714	-0.0948312	0.295343	0.854549
	18	0.306311	0.855701	-0.096269	0.395	0.854244	0.165389	0.301624	0.855416	0.0160009	0.416949	0.854176	0.149822	18	-0.177112	0.0417723	2.701	0.289982	0.0301199	2.894	18	0.258113	-0.0301885	2.569	-0.228752	-0.042204	3.029	18	-0.177112	0.0417723	2.701	0.289982	0.0301199	2.894	18	0.258113	-0.0301885	2.569	0.301624	0.855416	0.0160009			18	0.306311	0.855701	-0.096269	0.395	0.854244
	19	0.406055	0.855974	-0.0971343	0.494531	0.853901	0.161783	0.401328	0.855498	0.0175579	0.516513	0.853857	0.153895	19	-0.272893	0.0417365	2.7	0.392673	0.0380133	2.894	19	0.351715	-0.0271351	2.543	-0.330064	-0.0453681	3.02	19	-0.265623	0.0417538	2.701	0.392539	0.0300869	2.893	19	0.350885	-0.0298125	2.537	0.401328	0.855498	0.0175579			19	0.406055	0.855974	-0.0971343	0.494531	0.853901
	20	0.505274	0.855804	-0.0987005	0.594515	0.853763	0.158452	0.500668	0.855264	0.0181934	0.616439	0.853747	0.158273	20	-0.368991	0.0417553	2.703	0.494103	0.0378998	2.888	20	0.433488	-0.023457	2.446	-0.443929	-0.0499949	3.103	20	-0.368991	0.0417553	2.703	0.494103	0.0378998	2.888	20	0.430844	-0.0261001	2.446	0.500668	0.855264	0.0181934			20	0.505274	0.855804	-0.0987005	0.594515	0.853763
	21	-0.391727	0.756361	-0.0812611	-0.3029	0.755089	0.197012	-0.396517	0.756201	0.00402736	-0.280688	0.755008	0.114349	21	0.518382	-0.0463071	2.676	-0.394117	-0.0813671	2.917	21	-0.413343	0.043247	2.482	0.500516	0.0864689	3.029	21	0.518382	-0.0463071	2.676	-0.394117	-0.0813671	2.917	21	-0.414342	0.0406631	2.488	-0.396517	0.756201	0.00402736			21	-0.391727	0.756361	-0.0812611	-0.3029	0.755089
	22	-0.292031	0.75629	-0.0826253	-0.203048	0.75503	0.193066	-0.296737	0.756183	0.00519804	-0.180835	0.755007	0.118141	22	0.417826	-0.0464886	2.684	-0.298374	-0.0813677	2.915	22	-0.318664	0.0431425	2.476	0.394921	0.0798703	3.029	22	0.417826	-0.0464886	2.684	-0.298374	-0.0813677	2.915	22	-0.318664	0.0431425	2.476	-0.296737	0.756183	0.00519804			22	-0.292031	0.75629	-0.0826253	-0.203048	0.75503
	23	-0.192419	0.75637	-0.0838125	-0.103277	0.755319	0.18899	-0.197255	0.756111	0.00609216	-0.0811075	0.755289	0.121899	23	0.322561	-0.0538156	2.682	-0.202317	-0.0812426	2.909	23	-0.227165	0.0489635	2.5	0.291904	0.0772535	3.056	23	0.322684	-0.0465057	2.683	-0.202317	-0.0812426	2.909	23	-0.223385	0.04604	2.488	-0.197255	0.756111	0.00609216			23	-0.192419	0.75637	-0.0838125	-0.103277	0.755319
	24	-0.0924379	0.756005	-0.0854844	-0.00359352	0.755204	0.185255	-0.0971796	0.755856	0.00704019	0.0185693	0.755119	0.125861	24	0.227519	-0.0538671	2.683	-0.0987869	-0.0812711	2.909	24	-0.130809	0.0520369	2.518	0.185368	0.0739248	3.056	24	0.227521	-0.0465328	2.683	-0.090758	-0.0732537	2.907	24	-0.133531	0.049316	2.518	-0.0971796	0.755856	0.00704019			24	-0.0924379	0.756005	-0.0854844	-0.00359352	0.755204
	25	0.00707639	0.756346	-0.0863047	0.0959818	0.75502	0.181888	0.00233994	0.755963	0.00841601	0.118085	0.75498	0.130178	25	0.124979	-0.0539299	2.685	0.0048049	-0.0731598	2.903	25	-0.0347781	0.0535835	2.464	0.0781347	0.0699724	3.029	25	0.124979	-0.0539299	2.685	0.0048049	-0.0731598	2.903	25	-0.0375329	0.0537139	2.47	0.00233994	0.755963	0.00841601			25	0.00707639	0.756346	-0.0863047	0.0959818	0.75502
	26	0.106915	0.756177	-0.0875268	0.195794	0.755007	0.178118	0.10216	0.755748	0.00947389	0.21792	0.755039	0.134234	26	0.0221866	-0.0539596	2.686	0.100067	-0.0730254	2.898	26	0.0568709	0.0573417	2.512	-0.0265903	0.06456	2.933	26	0.0221866	-0.0539596	2.686	0.100067	-0.0730254	2.898	26	0.0568709	0.0573417	2.512	0.10216	0.755748	0.00947389			26	0.106915	0.756177	-0.0875268	0.195794	0.755007
	27	0.206501	0.756303	-0.0883615	0.295288	0.754664	0.174834	0.201752	0.755831	0.0110329	0.3173	0.754672	0.138576	27	-0.073378	-0.0539967	2.688	0.195141	-0.0729517	2.896	27	0.155798	0.0605103	2.531	-0.122131	0.0596496	2.851	27	-0.073378	-0.0539967	2.688	0.195141	-0.0729517	2.896	27	0.155798	0.0605103	2.531	0.201752	0.755831	0.0110329			27	0.206501	0.756303	-0.0883615	0.295288	0.754664
	28	0.306304	0.756234	-0.0897863	0.395235	0.754663	0.170985	0.301481	0.755795	0.0121257	0.417247	0.754755	0.142432	28	-0.169036	-0.0613773	2.69	0.291471	-0.0732417	2.909	28	0.247285	0.0621707	2.488	-0.233431	0.0604315	3.047	28	-0.169038	-0.0540222	2.69	0.291471	-0.0732417	2.909	28	0.247285	0.0621707	2.488	0.301481	0.755795	0.0121257			28	0.306304	0.756234	-0.0897863	0.395235	0.754663
	29	0.40608	0.756009	-0.0910627	0.494781	0.754472	0.167333	0.401294	0.755518	0.0130495	0.516766	0.754568	0.146437	29	-0.264929	-0.0614397	2.694	0.393471	-0.0729606	2.9	29	0.348143	0.068878	2.537	-0.344781	0.0579748	3.093	29	-0.264929	-0.0614397	2.694	0.393611	-0.0650516	2.901	29	0.348143	0.068878	2.537	0.401294	0.755518	0.0130495			29	0.40608	0.756009	-0.0910627	0.494781	0.754472
	30	0.506072	0.755779	-0.092687	0.594493	0.754207	0.163738	0.501231	0.755297	0.0138903	0.616526	0.754328	0.15053	30	-0.367755	-0.0613965	2.694	0.4958	-0.064925	2.898	30	0.449163	0.0719864	2.55	-0.445171	0.0541114	3.065	30	-0.367755	-0.0613965	2.694	0.4958	-0.064925	2.898	30	0.449163	0.0719864	2.55	0.501231	0.755297	0.0138903			30	0.506072	0.755779	-0.092687	0.594493	0.754207
	31	-0.39192	0.657559	-0.0745632	-0.302873	0.655641	0.202042	-0.396723	0.657185	0.000181071	-0.280533	0.655655	0.106542	31	0.517911	-0.141068	2.674	-0.379008	-0.185506	2.924	31	-0.419721	0.134759	2.488	0.510841	0.197309	3.112	31	0.525374	-0.133818	2.675	-0.386992	-0.177504	2.924	31	-0.419721	0.134759	2.488	-0.396723	0.657185	0.000181071			31	-0.39192	0.657559	-0.0745632	-0.302873	0.655641
	32	-0.291878	0.656734	-0.0763836	-0.202931	0.655675	0.198957	-0.296725	0.656342	0.000686943	-0.180652	0.655677	0.111095	32	0.429934	-0.140914	2.669	-0.290732	-0.177318	2.919	32	-0.322119	0.137116	2.482	0.379209	0.182765	2.933	32	0.422834	-0.140976	2.67	-0.290732	-0.177318	2.919	32	-0.322119	0.137116	2.482	-0.296725	0.656342	0.000686943			32	-0.291878	0.656734	-0.0763836	-0.202931	0.655675
	33	-0.192154	0.656815	-0.0774143	-0.103371	0.65587	0.194993	-0.196968	0.65651	0.00219101	-0.081093	0.655875	0.114888	33	0.321411	-0.148544	2.673	-0.202325	-0.184815	2.91	33	-0.228764	0.145513	2.488	0.284326	0.181066	3.011	33	0.321419	-0.141245	2.673	-0.202325	-0.184815	2.91	33	-0.230419	0.14115	2.506	-0.196968	0.65651	0.00219101			33	-0.192154	0.656815	-0.0774143	-0.103371	0.65587
	34	-0.0926277	0.656726	-0.0791437	-0.0034235	0.655846	0.191205	-0.0974474	0.656357	0.0027063	0.0187899	0.655847	0.118924	34	0.226791	-0.14874	2.675	-0.0987223	-0.184751	2.908	34	-0.136632	0.147677	2.525	0.184243	0.182628	3.093	34	0.226796	-0.141432	2.675	-0.0908875	-0.177039	2.912	34	-0.138975	0.144547	2.518	-0.0974474	0.656357	0.0027063			34	-0.0926277	0.656726	-0.0791437	-0.0034235	0.655846
	35	0.00707192	0.65678	-0.0804575	0.0961856	0.655584	0.187734	0.00222376	0.656476	0.0040266	0.118384	0.655592	0.123037	35	0.124485	-0.148801	2.675	-0.0031513	-0.176691	2.906	35	-0.0394379	0.146948	2.423	0.0731054	0.171493	2.959	35	0.124485	-0.148801	2.675	-0.0031513	-0.176691	2.906	35	-0.039617	0.142355	2.434	0.00222376	0.656476	0.0040266			35	0.00707192	0.65678	-0.0804575	0.0961856	0.655584
	36	0.106925	0.656603	-0.0815186	0.195989	0.655666	0.183949	0.102102	0.656153	0.00506974	0.218209	0.655767	0.127051	36	0.02945	-0.14905	2.679	0.10028	-0.17661	2.905	36	0.0544356	0.153134	2.525	-0.029877	0.167303	2.942	36	0.02945	-0.14905	2.679	0.10028	-0.17661	2.905	36	0.0544356	0.153134	2.525	0.102102	0.656153	0.00506974			36	0.106925	0.656603	-0.0815186	0.195989	0.655666
	37	0.206602	0.656844	-0.0824713	0.295612	0.655342	0.180473	0.201746	0.656294	0.00642083	0.317817	0.655408	0.131301	37	-0.0731156	-0.149042	2.679	0.203154	-0.168194	2.898	37	0.150824	0.153949	2.494	-0.130549	0.161756	2.9	37	-0.0731156	-0.149042	2.679	0.203154	-0.168194	2.898	37	0.149197	0.15506	2.512	0.201746	0.656294	0.00642083			37	0.206602	0.656844	-0.0824713	0.295612	0.655342
	38	0.306572	0.656702	-0.0838369	0.395111	0.655276	0.176309	0.301693	0.656248	0.00755456	0.417311	0.655436	0.134768	38	-0.16843	-0.156439	2.681	0.298418	-0.168223	2.9	38	0.246365	0.160105	2.506	-0.237233	0.164668	3.011	38	-0.16843	-0.156439	2.681	0.298418	-0.168223	2.9	38	0.246365	0.157397	2.506	0.301693	0.656248	0.00755456			38	0.306572	0.656702	-0.0838369	0.395111	0.655276
	39	0.406224	0.656441	-0.0852346	0.494852	0.654856	0.173014	0.401402	0.655848	0.00847146	0.516976	0.655012	0.139207	39	-0.263983	-0.1566	2.685	0.400454	-0.167749	2.894	39	0.344583	0.164437	2.531	-0.350289	0.166802	3.112	39	-0.263983	-0.1566	2.685	0.400454	-0.167749	2.894	39	0.344583	0.164437	2.531	0.401402	0.655848	0.00847146			39	0.406224	0.656441	-0.0852346	0.494852	0.654856
	40	0.506305	0.656386	-0.0860458	0.594866	0.655172	0.169079	0.501431	0.65567	0.0100763	0.617029	0.65549	0.142921	40	-0.36631	-0.156434	2.684	0.495687	-0.167842	2.898	40	0.445912	0.169286	2.563	-0.447869	0.159526	3.038	40	-0.36631	-0.156434	2.684	0.503059	-0.15975	2.895	40	0.445912	0.169286	2.563	0.501431	0.65567	0.0100763			40	0.506305	0.656386	-0.0860458	0.594866	0.655172
	41	-0.391436	0.557637	-0.0683652	-0.30243	0.555978	0.208119	-0.396315	0.557258	-0.00412636	-0.279909	0.556076	0.0995791	41	0.52322	-0.242244	2.665	-0.393953	-0.288694	2.918	41	-0.421392	0.230985	2.482	0.484248	0.289862	2.95	41	0.52322	-0.242244	2.665	-0.393953	-0.288694	2.918	41	-0.421392	0.230985	2.482	-0.396315	0.557258	-0.00412636			41	-0.391436	0.557637	-0.0683652	-0.30243	0.555978
	42	-0.291952	0.557224	-0.0703655	-0.202595	0.556355	0.204033	-0.296853	0.556947	-0.00359246	-0.180104	0.556482	0.103304	42	0.429302	-0.235267	2.666	-0.282134	-0.280556	2.914	42	-0.324802	0.233667	2.482	0.389475	0.2952	3.038	42	0.429302	-0.235267	2.666	-0.298763	-0.281204	2.921	42	-0.327485	0.230985	2.482	-0.296853	0.556947	-0.00359246			42	-0.291952	0.557224	-0.0703655	-0.202595	0.556355
	43	-0.191894	0.557578	-0.0718036	-0.10318	0.556333	0.200877	-0.196685	0.557017	-0.00275676	-0.0807876	0.556442	0.107833	43	0.327327	-0.249708	2.663	-0.194473	-0.280582	2.913	43	-0.233686	0.236491	2.512	0.278619	0.286798	2.985	43	0.327327	-0.249708	2.663	-0.194473	-0.280582	2.913	43	-0.235837	0.235926	2.506	-0.196685	0.557017	-0.00275676			43	-0.191894	0.557578	-0.0718036	-0.10318	0.556333
	44	-0.0923311	0.556804	-0.0723465	-0.00339497	0.556097	0.197353	-0.0972176	0.556316	-0.00102983	0.0189233	0.55621	0.112013	44	0.225926	-0.250139	2.666	-0.0827848	-0.280289	2.909	44	-0.135664	0.23672	2.458	0.172511	0.280222	2.95	44	0.225926	-0.250139	2.666	-0.0827848	-0.280289	2.909	44	-0.135995	0.234635	2.464	-0.0972176	0.556316	-0.00102983			44	-0.0923311	0.556804	-0.0723465	-0.00339497	0.556097
	45	0.00709103	0.557189	-0.074291	0.0963841	0.555437	0.192386	0.00221646	0.556761	-0.000356814	0.118817	0.555757	0.114766	45	0.131391	-0.25042	2.668	0.00481278	-0.272453	2.91	45	-0.0423523	0.237623	2.44	0.0702833	0.27945	2.976	45	0.124195	-0.250613	2.67	0.00481278	-0.272453	2.91	45	-0.0423523	0.234986	2.44	0.00221646	0.556761	-0.000356814			45	0.00709103	0.557189	-0.074291	0.0963841	0.555437
	46	0.106943	0.556715	-0.0740489	0.196144	0.556115	0.189722	0.10199	0.556059	0.00199816	0.218479	0.556201	0.119946	46	0.0365941	-0.250372	2.667	0.100405	-0.272423	2.91	46	0.0514399	0.250063	2.512	-0.0332732	0.271408	2.959	46	0.0292932	-0.250279	2.666	0.100405	-0.272423	2.91	46	0.0514399	0.247349	2.512	0.10199	0.556059	0.00199816			46	0.106943	0.556715	-0.0740489	0.196144	0.556115
	47	0.206873	0.556973	-0.0768202	0.295449	0.555466	0.18566	0.201963	0.556443	0.00171041	0.317822	0.555618	0.123513	47	-0.0728052	-0.257833	2.669	0.219428	-0.271844	2.905	47	0.145432	0.248271	2.494	-0.140901	0.276976	3.056	47	-0.0728052	-0.257833	2.669	0.211423	-0.263825	2.904	47	0.145432	0.248271	2.494	0.201963	0.556443	0.00171041			47	0.206873	0.556973	-0.0768202	0.295449	0.555466
	48	0.306589	0.557323	-0.0776643	0.395004	0.555881	0.182604	0.301743	0.556645	0.00316529	0.417266	0.556166	0.12811	48	-0.167722	-0.25796	2.671	0.306418	-0.263508	2.902	48	0.248517	0.259967	2.556	-0.239076	0.264746	2.993	48	-0.167722	-0.25796	2.671	0.306418	-0.263508	2.902	48	0.248517	0.259967	2.556	0.301743	0.556645	0.00316529			48	0.306589	0.557323	-0.0776643	0.395004	0.555881
	49	0.406088	0.557221	-0.0785095	0.495099	0.555337	0.179023	0.401162	0.556579	0.00487943	0.517378	0.555537	0.132191	49	-0.262879	-0.258232	2.675	0.401259	-0.263239	2.901	49	0.340092	0.258823	2.518	-0.340433	0.259215	2.967	49	-0.262879	-0.258232	2.675	0.401259	-0.263239	2.901	49	0.340092	0.258823	2.518	0.401162	0.556579	0.00487943			49	0.406088	0.557221	-0.0785095	0.495099	0.555337
	50	0.506071	0.556746	-0.0797844	0.594593	0.555247	0.174894	0.501158	0.555987	0.00572291	0.616908	0.555559	0.135778	50	-0.365062	-0.258158	2.676	0.494986	-0.262484	2.895	50	0.443141	0.268988	2.563	-0.449103	0.259003	3.002	50	-0.365062	-0.258158	2.676	0.494986	-0.262484	2.895	50	0.443141	0.268988	2.563	0.501158	0.555987	0.00572291			50	0.506071	0.556746	-0.0797844	0.594593	0.555247
	51	-0.39122	0.457975	-0.062936	-0.302277	0.456741	0.214356	-0.396193	0.457555	-0.00912291	-0.279752	0.456854	0.0928554	51	0.527624	-0.334873	2.652	-0.393716	-0.384167	2.918	51	-0.42305	0.324069	2.476	0.47973	0.394826	2.942	51	0.527624	-0.334873	2.652	-0.393716	-0.384167	2.918	51	-0.42305	0.324069	2.476	-0.396193	0.457555	-0.00912291			51	-0.39122	0.457975	-0.062936	-0.302277	0.456741
	52	-0.291654	0.457981	-0.0643818	-0.20243	0.456447	0.210195	-0.29665	0.457545	-0.00812027	-0.179893	0.456744	0.0963886	52	0.42712	-0.342625	2.654	-0.282344	-0.376486	2.918	52	-0.32511	0.325161	2.464	0.373962	0.391621	2.942	52	0.427299	-0.335529	2.655	-0.282344	-0.376486	2.918	52	-0.32937	0.326744	2.476	-0.29665	0.457545	-0.00812027			52	-0.291654	0.457981	-0.0643818	-0.20243	0.456447
	53	-0.192115	0.457864	-0.0655033	-0.102714	0.456596	0.206402	-0.19707	0.457377	-0.00689809	-0.0802079	0.456762	0.100394	53	0.326528	-0.343388	2.658	-0.186578	-0.376395	2.916	53	-0.230755	0.326227	2.452	0.272138	0.389473	2.95	53	0.32679	-0.336404	2.66	-0.186578	-0.376395	2.916	53	-0.233405	0.326227	2.452	-0.19707	0.457377	-0.00689809			53	-0.192115	0.457864	-0.0655033	-0.102714	0.456596
	54	-0.0922653	0.457752	-0.0664751	-0.00332541	0.456691	0.202966	-0.0972427	0.457158	-0.00548439	0.0191692	0.456814	0.104723	54	0.225283	-0.34384	2.66	-0.0987785	-0.376104	2.913	54	-0.138658	0.330486	2.464	0.165968	0.375515	2.892	54	0.225283	-0.34384	2.66	-0.0907801	-0.37598	2.912	54	-0.138658	0.330486	2.464	-0.0972427	0.457158	-0.00548439			54	-0.0922653	0.457752	-0.0664751	-0.00332541	0.456691
	55	0.00725058	0.457486	-0.0682565	0.0966591	0.456643	0.199262	0.00225966	0.456951	-0.0047339	0.119085	0.456922	0.108669	55	0.131014	-0.344221	2.662	0.0128152	-0.369079	2.92	55	-0.0456537	0.334771	2.476	0.0653291	0.370236	2.9	55	0.131014	-0.344221	2.662	0.0128152	-0.369079	2.92	55	-0.0456537	0.334771	2.476	0.00225966	0.456951	-0.0047339			55	0.00725058	0.457486	-0.0682565	0.0966591	0.456643
	56	0.106929	0.457766	-0.0691323	0.196279	0.456411	0.195699	0.101932	0.457228	-0.00337021	0.218687	0.456659	0.112805	56	0.0291963	-0.351138	2.659	0.108218	-0.375451	2.908	56	0.0495779	0.348349	2.556	-0.0404184	0.381128	3.011	56	0.0364751	-0.344021	2.66	0.108218	-0.375451	2.908	56	0.0495779	0.348349	2.556	0.101932	0.457228	-0.00337021			56	0.106929	0.457766	-0.0691323	0.196279	0.456411
	57	0.206953	0.457484	-0.0705118	0.295764	0.456295	0.191816	0.201982	0.456923	-0.00240584	0.318153	0.456737	0.116476	57	-0.0726225	-0.351781	2.664	0.203474	-0.375078	2.906	57	0.147773	0.357472	2.582	-0.139227	0.370193	2.95	57	-0.0726225	-0.351781	2.664	0.203474	-0.375078	2.906	57	0.149806	0.352897	2.569	0.201982	0.456923	-0.00240584			57	0.206953	0.457484	-0.0705118	0.295764	0.456295
	58	0.306409	0.457563	-0.0710812	0.395529	0.456205	0.18844	0.301385	0.456828	-0.000736571	0.417914	0.456602	0.120908	58	-0.167052	-0.351432	2.662	0.306219	-0.366456	2.902	58	0.243657	0.357612	2.563	-0.250766	0.376838	3.056	58	-0.167052	-0.351432	2.662	0.306219	-0.366456	2.902	58	0.243657	0.354842	2.563	0.301385	0.456828	-0.000736571			58	0.306409	0.457563	-0.0710812	0.395529	0.456205
	59	0.406282	0.457424	-0.0725539	0.495126	0.455935	0.184987	0.401302	0.456587	0.000195314	0.517475	0.456258	0.125184	59	-0.26174	-0.351681	2.665	0.401564	-0.3666	2.905	59	0.334154	0.350679	2.494	-0.34491	0.360554	2.95	59	-0.26174	-0.351681	2.665	0.401564	-0.3666	2.905	59	0.331458	0.350679	2.494	0.401302	0.456587	0.000195314			59	0.406282	0.457424	-0.0725539	0.495126	0.455935
	60	0.506299	0.457382	-0.0742073	0.594713	0.455584	0.181225	0.501314	0.456536	0.0008548	0.617082	0.455918	0.12914	60	-0.363749	-0.35912	2.668	0.503785	-0.365918	2.902	60	0.428515	0.356069	2.494	-0.46051	0.37018	3.056	60	-0.363749	-0.35912	2.668	0.503785	-0.365918	2.902	60	0.428515	0.356069	2.494	0.501314	0.456536	0.0008548			60	0.506299	0.457382	-0.0742073	0.594713	0.455584
	61	-0.39102	0.359067	-0.0564697	-0.302157	0.357131	0.219847	-0.396066	0.358652	-0.0130921	-0.279753	0.357387	0.085573	61	0.527085	-0.442807	2.651	-0.393538	-0.487565	2.919	61	-0.42779	0.419735	2.488	0.481034	0.501937	2.95	61	0.527085	-0.442807	2.651	-0.393538	-0.487565	2.919	61	-0.42779	0.419735	2.488	-0.396066	0.358652	-0.0130921			61	-0.39102	0.359067	-0.0564697	-0.302157	0.357131
	62	-0.291261	0.359006	-0.0572383	-0.202413	0.35715	0.216293	-0.296357	0.358256	-0.0115253	-0.180093	0.357401	0.0897559	62	0.432261	-0.434598	2.643	-0.290564	-0.480586	2.923	62	-0.328828	0.418961	2.452	0.379428	0.501389	2.985	62	0.432261	-0.434598	2.643	-0.290564	-0.480586	2.923	62	-0.331479	0.416311	2.452	-0.296357	0.358256	-0.0115253			62	-0.291261	0.359006	-0.0572383	-0.202413	0.35715
	63	-0.191864	0.358388	-0.0594204	-0.102467	0.357441	0.212297	-0.196908	0.357896	-0.011219	-0.0801792	0.357779	0.0934706	63	0.332407	-0.435875	2.649	-0.194712	-0.480462	2.921	63	-0.232834	0.417936	2.446	0.263637	0.479468	2.892	63	0.332407	-0.435875	2.649	-0.194712	-0.480462	2.921	63	-0.235478	0.417936	2.446	-0.196908	0.357896	-0.011219			63	-0.191864	0.358388	-0.0594204	-0.102467	0.357441
	64	-0.0922683	0.358501	-0.0610001	-0.00256316	0.357816	0.209433	-0.0973322	0.357908	-0.0104798	0.0196421	0.357882	0.0985529	64	0.231392	-0.443307	2.649	-0.0908246	-0.479774	2.916	64	-0.144336	0.427374	2.47	0.163808	0.48867	2.967	64	0.238326	-0.449981	2.646	-0.0908246	-0.479774	2.916	64	-0.144336	0.424705	2.47	-0.0973322	0.357908	-0.0104798			64	-0.0922683	0.358501	-0.0610001	-0.00256316	0.357816
	65	0.00766231	0.358448	-0.0620545	0.0964979	0.356993	0.205318	0.00264001	0.357684	-0.00935176	0.11899	0.357311	0.101724	65	0.130455	-0.451346	2.653	0.0127821	-0.471714	2.915	65	-0.0484474	0.432133	2.482	0.0623413	0.475786	2.908	65	0.130455	-0.451346	2.653	0.0127821	-0.471714	2.915	65	-0.0483303	0.428413	2.476	0.00264001	0.357684	-0.00935176			65	0.00766231	0.358448	-0.0620545	0.0964979	0.356993
	66	0.10741	0.357958	-0.0632299	0.196147	0.357135	0.201946	0.102366	0.357177	-0.00814076	0.218591	0.357526	0.105916	66	0.0362915	-0.450735	2.649	0.108242	-0.471013	2.911	66	0.046943	0.449005	2.563	-0.0431907	0.48367	2.976	66	0.0362915	-0.450735	2.649	0.108242	-0.471013	2.911	66	0.046943	0.446235	2.563	0.102366	0.357177	-0.00814076			66	0.10741	0.357958	-0.0632299	0.196147	0.357135
	67	0.206686	0.358605	-0.0647925	0.295989	0.357073	0.19824	0.201725	0.357982	-0.00735053	0.318496	0.357377	0.110115	67	-0.0650462	-0.451573	2.654	0.203733	-0.471041	2.912	67	0.141388	0.443842	2.518	-0.142396	0.462435	2.884	67	-0.0650462	-0.451573	2.654	0.203733	-0.471041	2.912	67	0.141388	0.441121	2.518	0.201725	0.357982	-0.00735053			67	0.206686	0.358605	-0.0647925	0.295989	0.357073
	68	0.306569	0.358337	-0.0651468	0.39558	0.356709	0.194326	0.301476	0.357505	-0.00519337	0.418017	0.357067	0.113848	68	-0.16635	-0.451298	2.653	0.314769	-0.46255	2.91	68	0.238808	0.445499	2.512	-0.242936	0.459293	2.884	68	-0.159175	-0.451479	2.654	0.314769	-0.46255	2.91	68	0.237879	0.448869	2.531	0.301476	0.357505	-0.00519337			68	0.306569	0.358337	-0.0651468	0.39558	0.356709
	69	0.406518	0.357889	-0.0667098	0.494994	0.356709	0.189845	0.401438	0.356956	-0.00454073	0.517507	0.357212	0.11708	69	-0.260634	-0.458852	2.656	0.408907	-0.461157	2.903	69	0.320427	0.432797	2.411	-0.352254	0.472127	2.985	69	-0.260634	-0.458852	2.656	0.408907	-0.461157	2.903	69	0.317162	0.4293	2.406	0.401438	0.356956	-0.00454073			69	0.406518	0.357889	-0.0667098	0.494994	0.356709
	70	0.506511	0.357655	-0.0679226	0.594898	0.35648	0.186943	0.501378	0.356706	-0.00336301	0.617307	0.357015	0.121801	70	-0.361844	-0.458595	2.656	0.503978	-0.461142	2.905	70	0.436405	0.461588	2.556	-0.463041	0.472488	3.029	70	-0.361844	-0.458595	2.656	0.503978	-0.461142	2.905	70	0.436405	0.461588	2.556	0.501378	0.356706	-0.00336301			70	0.506511	0.357655	-0.0679226	0.594898	0.35648
	71	-0.390165	0.261115	-0.0483919	-0.301688	0.257679	0.22592	-0.395308	0.260465	-0.01557	-0.279304	0.258089	0.0786118	71	0.530521	-0.532847	2.634	-0.38593	-0.583713	2.924	71	-0.427946	0.510291	2.458	0.468426	0.599171	2.892	71	0.530521	-0.532847	2.634	-0.38593	-0.583713	2.924	71	-0.434213	0.512375	2.494	-0.395308	0.260465	-0.01557			71	-0.390165	0.261115	-0.0483919	-0.301688	0.257679
	72	-0.291311	0.25926	-0.0521233	-0.202354	0.257511	0.222105	-0.296404	0.258704	-0.0167689	-0.179947	0.257995	0.0824857	72	0.431606	-0.534615	2.641	-0.289614	-0.574504	2.916	72	-0.338779	0.520256	2.506	0.371766	0.604761	2.95	72	0.431419	-0.54157	2.64	-0.289614	-0.574504	2.916	72	-0.337968	0.516309	2.5	-0.296404	0.258704	-0.0167689			72	-0.291311	0.25926	-0.0521233	-0.202354	0.257511
	73	-0.191917	0.258956	-0.0533994	-0.102574	0.257693	0.218374	-0.19696	0.258384	-0.0157284	-0.0801266	0.258098	0.0864767	73	0.330479	-0.541065	2.636	-0.186311	-0.574941	2.917	73	-0.245132	0.528189	2.518	0.263459	0.593264	2.925	73	0.330479	-0.541065	2.636	-0.186311	-0.574941	2.917	73	-0.245813	0.526929	2.525	-0.19696	0.258384	-0.0157284			73	-0.191917	0.258956	-0.0533994	-0.102574	0.257693
	74	-0.0920354	0.2589	-0.05415	-0.00261024	0.25762	0.214453	-0.0971559	0.258159	-0.0141398	0.0197126	0.258043	0.0903661	74	0.230485	-0.542345	2.641	-0.0908956	-0.575863	2.921	74	-0.148078	0.524585	2.488	0.161931	0.588497	2.933	74	0.230485	-0.542345	2.641	-0.0908956	-0.575863	2.921	74	-0.148435	0.523155	2.494	-0.0971559	0.258159	-0.0141398			74	-0.0920354	0.2589	-0.05415	-0.00261024	0.25762
	75	0.0076414	0.25881	-0.0559501	0.0966749	0.257465	0.211067	0.00256657	0.258144	-0.0134472	0.119019	0.257934	0.0945902	75	0.129899	-0.543133	2.644	0.0207312	-0.566806	2.915	75	-0.0520163	0.535115	2.525	0.058339	0.572131	2.867	75	0.137001	-0.542713	2.642	0.0127658	-0.566613	2.914	75	-0.0548759	0.536386	2.531	0.00256657	0.258144	-0.0134472			75	0.0076414	0.25881	-0.0559501	0.0966749	0.257465
	76	0.107443	0.258417	-0.0571038	0.196375	0.25752	0.207426	0.102317	0.257758	-0.012317	0.218677	0.258047	0.0986461	76	0.036177	-0.543004	2.643	0.11613	-0.566157	2.912	76	0.0432934	0.535074	2.512	-0.0454967	0.575557	2.916	76	0.036177	-0.543004	2.643	0.11613	-0.566157	2.912	76	0.040788	0.535115	2.525	0.102317	0.257758	-0.012317			76	0.107443	0.258417	-0.0571038	0.196375	0.25752
	77	0.206777	0.258571	-0.0579478	0.296004	0.257314	0.203382	0.201644	0.257833	-0.0108163	0.318366	0.257774	0.102347	77	-0.064768	-0.543401	2.645	0.211058	-0.564835	2.906	77	0.136022	0.528797	2.47	-0.150181	0.584158	2.976	77	-0.0647145	-0.550158	2.643	0.211058	-0.564835	2.906	77	0.136022	0.528797	2.47	0.201644	0.257833	-0.0108163			77	0.206777	0.258571	-0.0579478	0.296004	0.257314
	78	0.306858	0.258411	-0.0593654	0.395836	0.25713	0.200283	0.302536	0.2551	-0.012498	0.418051	0.257577	0.106909	78	-0.158547	-0.55068	2.646	0.314262	-0.564963	2.908	78	0.233935	0.544515	2.518	-0.253454	0.572523	2.933	78	-0.158547	-0.55068	2.646	0.314262	-0.564963	2.908	78	0.236657	0.544515	2.518	0.302536	0.2551	-0.012498			78	0.306858	0.258411	-0.0593654	0.395836	0.25713
	79	0.406845	0.258081	-0.060776	0.495362	0.256997	0.196666	0.402661	0.254594	-0.0118114	0.517632	0.257473	0.110979	79	-0.252234	-0.550499	2.646	0.409115	-0.564454	2.907	79	0.329553	0.546025	2.5	-0.359719	0.577715	2.993	79	-0.259437	-0.550482	2.646	0.408805	-0.571948	2.905	79	0.325281	0.540716	2.488	0.402661	0.254594	-0.0118114			79	0.406845	0.258081	-0.060776	0.495362	0.256997
	80	0.50637	0.258061	-0.062081	0.595113	0.256993	0.192655	0.502254	0.25473	-0.0105408	0.617359	0.257529	0.114692	80	-0.360613	-0.550831	2.649	0.518634	-0.562856	2.901	80	0.425159	0.550043	2.506	-0.457952	0.562939	2.933	80	-0.360613	-0.550831	2.649	0.518634	-0.562856	2.901	80	0.425159	0.550043	2.506	0.502254	0.25473	-0.0105408			80	0.50637	0.258061	-0.062081	0.595113	0.256993
	81	-0.389846	0.161919	-0.0425311	-0.301688	0.158436	0.2318	-0.394907	0.161606	-0.0198843	-0.27909	0.158971	0.0715185	81	0.541528	-0.636445	2.62	-0.377795	-0.671146	2.925	81	-0.434317	0.604725	2.464	0.476525	0.71528	2.942	81	0.527724	-0.63698	2.622	-0.377637	-0.678834	2.924	81	-0.434317	0.602063	2.464	-0.394907	0.161606	-0.0198843			81	-0.389846	0.161919	-0.0425311	-0.301688	0.158436
	82	-0.289908	0.161617	-0.0436445	-0.201942	0.15794	0.227612	-0.295073	0.161066	-0.0187504	-0.179404	0.15858	0.0749247	82	0.443049	-0.638246	2.626	-0.282368	-0.671683	2.926	82	-0.343373	0.616262	2.5	0.362314	0.692727	2.875	82	0.443049	-0.638246	2.626	-0.289816	-0.678422	2.921	82	-0.343373	0.61356	2.5	-0.295073	0.161066	-0.0187504			82	-0.289908	0.161617	-0.0436445	-0.201942	0.15794
	83	-0.191464	0.159908	-0.0471218	-0.102303	0.157947	0.224431	-0.196676	0.159203	-0.0199311	-0.0798424	0.158418	0.0796087	83	0.329562	-0.639822	2.631	-0.178849	-0.672387	2.928	83	-0.24431	0.614507	2.482	0.259471	0.69943	2.916	83	0.329562	-0.639822	2.631	-0.186639	-0.671683	2.925	83	-0.246993	0.611825	2.482	-0.196676	0.159203	-0.0199311			83	-0.191464	0.159908	-0.0471218	-0.102303	0.157947
	84	-0.0918579	0.159309	-0.048771	-0.0028794	0.15805	0.220654	-0.0970885	0.158691	-0.0190464	0.0195445	0.158552	0.0834943	84	0.236553	-0.640062	2.631	-0.0906103	-0.67742	2.915	84	-0.148949	0.611221	2.458	0.16155	0.709477	2.985	84	0.236553	-0.640062	2.631	-0.0906103	-0.67742	2.915	84	-0.148949	0.611221	2.458	-0.0970885	0.158691	-0.0190464			84	-0.0918579	0.159309	-0.048771	-0.0028794	0.15805
	85	0.00791831	0.159021	-0.0497919	0.0965862	0.157641	0.217385	0.00269879	0.158233	-0.0178742	0.119331	0.158296	0.0877027	85	0.136234	-0.647116	2.63	0.0127552	-0.677464	2.915	85	-0.0567697	0.622868	2.494	0.0531461	0.688845	2.925	85	0.136234	-0.647116	2.63	0.0127552	-0.677464	2.915	85	-0.0567697	0.622868	2.494	0.00269879	0.158233	-0.0178742			85	0.00791831	0.159021	-0.0497919	0.0965862	0.157641
	86	0.107428	0.158866	-0.0513318	0.196177	0.157698	0.213451	0.102724	0.155476	-0.0196278	0.218936	0.158269	0.0915213	86	0.0432055	-0.648431	2.635	0.116005	-0.668809	2.912	86	0.0411918	0.642364	2.55	-0.0533794	0.703708	3.002	86	0.0432055	-0.648431	2.635	0.116005	-0.668809	2.912	86	0.0384352	0.642364	2.55	0.102724	0.155476	-0.0196278			86	0.107428	0.158866	-0.0513318	0.196177	0.157698
	87	0.20739	0.159125	-0.0521719	0.295824	0.157735	0.209899	0.202895	0.155468	-0.018307	0.318506	0.158307	0.095713	87	-0.0644534	-0.648419	2.635	0.211054	-0.667956	2.909	87	0.13697	0.641831	2.537	-0.153506	0.680373	2.916	87	-0.0644534	-0.648419	2.635	0.211054	-0.667956	2.909	87	0.13697	0.641831	2.537	0.202895	0.155468	-0.018307			87	0.20739	0.159125	-0.0521719	0.295824	0.157735
	88	0.306922	0.158742	-0.0535798	0.395483	0.157888	0.206141	0.302459	0.15521	-0.0172301	0.418149	0.158488	0.0996441	88	-0.157732	-0.648316	2.635	0.321531	-0.666738	2.905	88	0.221388	0.615165	2.411	-0.260412	0.687889	2.976	88	-0.157732	-0.648316	2.635	0.321531	-0.666738	2.905	88	0.221388	0.61256	2.411	0.302459	0.15521	-0.0172301			88	0.306922	0.158742	-0.0535798	0.395483	0.157888
	89	0.406671	0.158524	-0.0542253	0.494952	0.157107	0.202786	0.40239	0.154774	-0.0157043	0.51764	0.157788	0.10388	89	-0.258296	-0.655745	2.637	0.40817	-0.665976	2.903	89	0.329204	0.645187	2.518	-0.359995	0.667668	2.916	89	-0.258296	-0.655745	2.637	0.40817	-0.665976	2.903	89	0.325704	0.643649	2.512	0.40239	0.154774	-0.0157043			89	0.406671	0.158524	-0.0542253	0.494952	0.157107
	90	0.506625	0.158668	-0.0562095	0.594988	0.157323	0.199053	0.502627	0.154811	-0.0154537	0.617663	0.15788	0.107951	90	-0.358515	-0.655223	2.636	0.510709	-0.657698	2.903	90	0.413347	0.633575	2.452	-0.457851	0.659022	2.892	90	-0.358515	-0.655223	2.636	0.5105	-0.66533	2.902	90	0.412943	0.626294	2.434	0.502627	0.154811	-0.0154537			90	0.506625	0.158668	-0.0562095	0.594988	0.157323
	91	-0.389692	0.0628775	-0.0355054	-0.301898	0.0589221	0.237427	-0.394929	0.0622127	-0.0234532	-0.278804	0.0597339	0.0638805	91	0.53288	-0.734074	2.614	-0.386269	-0.783762	2.932	91	-0.436981	0.700576	2.464	0.469137	0.820126	2.916	91	0.546846	-0.733752	2.613	-0.386269	-0.783762	2.932	91	-0.436981	0.700576	2.464	-0.394929	0.0622127	-0.0234532			91	-0.389692	0.0628775	-0.0355054	-0.301898	0.0589221
	92	-0.290057	0.0626554	-0.0374432	-0.202215	0.0584871	0.234126	-0.295378	0.0617533	-0.0231405	-0.179164	0.0592515	0.0683079	92	0.434441	-0.735777	2.619	-0.28157	-0.781152	2.921	92	-0.344414	0.710088	2.488	0.361306	0.807076	2.892	92	0.434441	-0.735777	2.619	-0.28157	-0.781152	2.921	92	-0.344414	0.710088	2.488	-0.295378	0.0617533	-0.0231405			92	-0.290057	0.0626554	-0.0374432	-0.202215	0.0584871
	93	-0.190502	0.062344	-0.03847	-0.102608	0.058722	0.230403	-0.195838	0.0611571	-0.0220246	-0.0796465	0.0593563	0.0724235	93	0.335151	-0.736625	2.621	-0.17841	-0.774297	2.924	93	-0.250576	0.721371	2.518	0.255591	0.805206	2.908	93	0.335151	-0.736625	2.621	-0.186166	-0.78138	2.921	93	-0.255209	0.726814	2.537	-0.195838	0.0611571	-0.0220246			93	-0.190502	0.062344	-0.03847	-0.102608	0.058722
	94	-0.0918948	0.0600139	-0.042802	-0.00313385	0.0584732	0.22667	-0.0971251	0.0591924	-0.0235812	0.0197999	0.0591236	0.0763735	94	0.242285	-0.736007	2.618	-0.0827165	-0.77337	2.92	94	-0.151236	0.707762	2.452	0.15204	0.787608	2.867	94	0.242285	-0.736007	2.618	-0.0827165	-0.77337	2.92	94	-0.150866	0.700744	2.446	-0.0971251	0.0591924	-0.0235812			94	-0.0918948	0.0600139	-0.042802	-0.00313385	0.0584732
	95	0.00785922	0.0599473	-0.0434041	0.0965384	0.058476	0.222786	0.0025545	0.0590793	-0.0217929	0.119445	0.059102	0.0802385	95	0.135801	-0.737878	2.624	0.0127638	-0.773406	2.92	95	-0.061874	0.749039	2.595	0.0503865	0.803983	2.95	95	0.135801	-0.737878	2.624	0.0127638	-0.773406	2.92	95	-0.061874	0.749039	2.595	0.0025545	0.0590793	-0.0217929			95	0.00785922	0.0599473	-0.0434041	0.0965384	0.058476
	96	0.107654	0.0595961	-0.0448828	0.196317	0.058338	0.218987	0.102888	0.0561563	-0.0234884	0.219146	0.058941	0.0841874	96	0.0429169	-0.743911	2.62	0.124244	-0.765957	2.922	96	0.0378625	0.73051	2.512	-0.0515657	0.784038	2.9	96	0.0429526	-0.737394	2.622	0.108276	-0.773609	2.921	96	0.0353289	0.731562	2.525	0.102888	0.0561563	-0.0234884			96	0.107654	0.0595961	-0.0448828	0.196317	0.058338
	97	0.207428	0.059373	-0.0463124	0.296054	0.0582195	0.215829	0.202815	0.0554089	-0.0228841	0.31891	0.0587911	0.0887385	97	-0.0641697	-0.745603	2.626	0.211062	-0.763181	2.912	97	0.134915	0.744316	2.55	-0.155823	0.777721	2.9	97	-0.0641697	-0.745603	2.626	0.211062	-0.763181	2.912	97	0.132158	0.744316	2.55	0.202815	0.0554089	-0.0228841			97	0.207428	0.059373	-0.0463124	0.296054	0.0582195
	98	0.307046	0.0594726	-0.0476163	0.395501	0.0579944	0.211776	0.302615	0.0555662	-0.0218451	0.418287	0.0586602	0.0923714	98	-0.157102	-0.745791	2.627	0.31376	-0.762121	2.909	98	0.221413	0.714845	2.44	-0.267704	0.797265	2.985	98	-0.157102	-0.745791	2.627	0.321783	-0.762359	2.91	98	0.218775	0.714845	2.44	0.302615	0.0555662	-0.0218451			98	0.307046	0.0594726	-0.0476163	0.395501	0.0579944
	99	0.406774	0.0591956	-0.0487247	0.495377	0.0579257	0.208364	0.402542	0.0552254	-0.0207354	0.518144	0.0585846	0.0965941	99	-0.2572	-0.74589	2.628	0.416271	-0.761243	2.907	99	0.326482	0.743138	2.518	-0.358065	0.764753	2.875	99	-0.2572	-0.74589	2.628	0.416271	-0.761243	2.907	99	0.330631	0.749827	2.55	0.402542	0.0552254	-0.0207354			99	0.406774	0.0591956	-0.0487247	0.495377	0.0579257
	100	0.506808	0.0589671	-0.0498243	0.595133	0.0578101	0.203963	0.502697	0.0548867	-0.0196314	0.618072	0.058357	0.100019	100	-0.357701	-0.746775	2.632	0.511471	-0.769517	2.91	100	0.420746	0.746796	2.512	-0.481807	0.795265	3.002	100	-0.35042	-0.74651	2.631	0.511471	-0.769517	2.91	100	0.420746	0.744082	2.512	0.502697	0.0548867	-0.0196314			100	0.506808	0.0589671	-0.0498243	0.595133	0.0578101
[truncated: 76 more columns]

## Sheet: Body landmark location (local)
Subject 1	Reference							First Trial														Second Trial															Subject 2	Reference							First Trial
	Marker-based motion tracking system	for Kinect-system			for RealSense-system			Kinect-system	front-depth camera			back-depth camera			RealSense-system	front-depth camera			back-depth camera			Kinect-system	front-depth camera			back-depth camera			RealSense-system	front-depth camera			back-depth camera					Marker-based motion tracking system	for Kinect-system			for RealSense-system			Kinect-system	front-depth camera			back-depth camera
	Landmark	x	y	z	x	y	z	Landmark	x	y	z	x	y	z	Landmark	x	y	z	x	y	z	Landmark	x	y	z	x	y	z	Landmark	x	y	z	x	y	z			Landmark	x	y	z	x	y	z	Landmark	x	y	z	x
	Head	0.132422	1.61261	0.17483	0.146222	1.61574	0.154193	Head	-0.0199725	0.795177	2.465				Head	0.129249	-0.765393	2.394				Head	-0.0199725	0.795177	2.465				Head	0.129249	-0.76798	2.394						Head	0.103461	1.72169	0.241097	0.09133	1.72023	0.263535	Head	0.013204	0.913008	2.407
	Right Ear (REAR)	0.055202	1.42702	0.170336	0.067931	1.43188	0.170174	Right Ear (REAR)	0.0471051	0.621758	2.464				Right Ear (REAR)	0.0573329	-0.608207	2.417				Right Ear (REAR)	0.0471051	0.621758	2.464				Right Ear (REAR)	0.0573329	-0.605595	2.417						Right Ear (REAR)	0.029011	1.54157	0.228321	0.023863	1.53949	0.259057	Right Ear (REAR)	0.0789703	0.746726	2.416
	Left Ear (LEAR)	0.235382	1.44309	0.193232	0.247662	1.44912	0.190541	Left Ear (LEAR)	-0.106637	0.638316	2.451				Left Ear (LEAR)	0.206748	-0.599932	2.334				Left Ear (LEAR)	-0.106637	0.638316	2.451				Left Ear (LEAR)	0.206748	-0.602454	2.334						Left Ear (LEAR)	0.214668	1.55674	0.23075	0.208667	1.55932	0.255767	Left Ear (LEAR)	-0.085694	0.763543	2.428
	Sternum	0.152677	1.26801	0.193671	0.166219	1.26825	0.201243	Sternum	-0.0332625	0.451862	2.448				Sternum	0.135169	-0.422991	2.318				Sternum	-0.0265295	0.450941	2.443				Sternum	0.135461	-0.421393	2.323						Sternum	0.118996	1.36778	0.245675	0.119846	1.36573	0.280736	Sternum	0.000129094	0.554344	2.403
	Vertebra Prominens (C7)	0.160949	1.34161	0.042932	0.170754	1.34334	0.0526	Vertebra Prominens (C7)				0.0657683	0.510624	2.798	Vertebra Prominens (C7)				0.0378621	-0.547151	2.976	Vertebra Prominens (C7)				0.0585774	0.522306	2.82	Vertebra Prominens (C7)				0.0411043	-0.540668	2.976			Vertebra Prominens (C7)	0.125451	1.45449	0.078682	0.118135	1.44823	0.111665	Vertebra Prominens (C7)				0.0279142
	Right Acromion (RSHO)	0.009269	1.28547	0.145491	0.020852	1.28236	0.160423	Right Acromion (RSHO)	0.108277	0.470803	2.478				Right Acromion (RSHO)	-0.00280124	-0.455392	2.452				Right Acromion (RSHO)	0.108277	0.470803	2.478				Right Acromion (RSHO)	-0.00280124	-0.455392	2.452						Right Acromion (RSHO)	-0.031622	1.39795	0.165803	-0.031232	1.39712	0.206752	Right Acromion (RSHO)	0.147848	0.588553	2.465
	Left Acromion (LSHO)	0.316848	1.29697	0.150235	0.330054	1.29801	0.162907	Left Acromion (LSHO)	-0.189299	0.471253	2.481				Left Acromion (LSHO)	0.289602	-0.44566	2.372				Left Acromion (LSHO)	-0.182747	0.478577	2.484				Left Acromion (LSHO)	0.286312	-0.444533	2.366						Left Acromion (LSHO)	0.293877	1.40292	0.17253	0.287151	1.41317	0.203179	Left Acromion (LSHO)	-0.16833	0.590669	2.474
	Right Olecranon (RELB)	-0.141578	1.00751	0.012404	-0.114166	0.994073	0.040768	Right Olecranon (RELB)				-0.222982	0.165379	2.771	Right Olecranon (RELB)				0.32719	-0.16501	2.925	Right Olecranon (RELB)				-0.222747	0.157627	2.768	Right Olecranon (RELB)				0.324003	-0.161824	2.925			Right Olecranon (RELB)	-0.214582	1.10795	0.08429	-0.255831	1.1424	0.13032	Right Olecranon (RELB)				-0.320032
	Right Distal Radius (RWRR)	-0.29147	0.86374	0.108361	-0.252671	0.837004	0.122112	Right Distal Radius (RWRR)	0.402295	0.0521841	2.497				Right Distal Radius (RWRR)	-0.272561	-0.030796	2.4				Right Distal Radius (RWRR)	0.402295	0.0521841	2.497				Right Distal Radius (RWRR)	-0.272561	-0.030796	2.4						Right Distal Radius (RWRR)	-0.380071	0.952665	0.148612	-0.442979	1.0127	0.198678	Right Distal Radius (RWRR)	0.512341	0.147897	2.505
	Right Distal Ulna (RWRU)	-0.23742	0.810846	0.051913	-0.188677	0.79018	0.071998	Right Distal Ulna (RWRU)	0.36071	-0.00238667	2.539				Right Distal Ulna (RWRU)	-0.221224	0.0133245	2.406				Right Distal Ulna (RWRU)	0.36071	-0.00238667	2.539				Right Distal Ulna (RWRU)	-0.218078	0.0081045	2.4						Right Distal Ulna (RWRU)	-0.311937	0.889131	0.163131	-0.38518	0.937312	0.198352	Right Distal Ulna (RWRU)	0.449967	0.0983984	2.461
	Right Dorsal 3rd MCP Joint (RHD)	-0.314917	0.790916	0.0559	-0.262153	0.761708	0.067466	Right Dorsal 3rd MCP Joint (RHD)				-0.386912	-0.0706173	2.807	Right Dorsal 3rd MCP Joint (RHD)				0.473734	0.0787101	2.985	Right Dorsal 3rd MCP Joint (RHD)				-0.386912	-0.0706173	2.807	Right Dorsal 3rd MCP Joint (RHD)				0.473734	0.0852128	2.985			Right Dorsal 3rd MCP Joint (RHD)	-0.365794	0.850986	0.122673	-0.44868	0.915811	0.157283	Right Dorsal 3rd MCP Joint (RHD)				-0.469826
	Left Olecranon (LELB)	0.450678	0.994558	0.040897	0.454146	0.988752	0.073826	Left Olecranon (LELB)				0.347405	0.158466	2.785	Left Olecranon (LELB)				-0.259417	-0.175893	3.002	Left Olecranon (LELB)				0.347405	0.158466	2.785	Left Olecranon (LELB)				-0.264452	-0.174897	2.985			Left Olecranon (LELB)	0.472384	1.09678	0.121647	0.505981	1.13952	0.144368	Left Olecranon (LELB)				0.365034
	Left Distal Radius (LWRR)	0.592033	0.844194	0.13923	0.590996	0.827683	0.15673	Left Distal Radius (LWRR)	-0.446847	0.0179863	2.482				Left Distal Radius (LWRR)	0.519059	0.00543306	2.366				Left Distal Radius (LWRR)	-0.446847	0.0179863	2.482				Left Distal Radius (LWRR)	0.52294	0.00288373	2.372						Left Distal Radius (LWRR)	0.5926	0.909567	0.215338	0.65914	0.970167	0.220567	Left Distal Radius (LWRR)	-0.518634	0.144029	2.44
	Left Distal Ulna (LWRU)	0.533408	0.788932	0.091994	0.521125	0.778945	0.119693	Left Distal Ulna (LWRU)	-0.399518	-0.029934	2.524				Left Distal Ulna (LWRU)	0.460964	0.038947	2.383				Left Distal Ulna (LWRU)	-0.399518	-0.029934	2.524				Left Distal Ulna (LWRU)	0.459542	0.044208	2.389						Left Distal Ulna (LWRU)	0.655315	0.968497	0.200894	0.711974	1.03947	0.21562	Left Distal Ulna (LWRU)	-0.471912	0.102641	2.404
	Left Dorsal 3rd MCP Joint (LHD)	0.606335	0.775591	0.085309	0.592702	0.750916	0.109464	Left Dorsal 3rd MCP Joint (LHD)				0.500092	-0.0557188	2.833	Left Dorsal 3rd MCP Joint (LHD)				-0.404871	0.0679626	2.942	Left Dorsal 3rd MCP Joint (LHD)				0.508148	-0.063499	2.835	Left Dorsal 3rd MCP Joint (LHD)				-0.404871	0.0679626	2.942			Left Dorsal 3rd MCP Joint (LHD)	0.657962	0.874421	0.173491	0.732122	0.951563	0.177789	Left Dorsal 3rd MCP Joint (LHD)				0.57574
	Right Anterior Superior Iliac Spine (RASIS)	0.036615	0.79843	0.224502	0.057761	0.797195	0.234523	Right Anterior Superior Iliac Spine (RASIS)	0.0850757	-0.0153178	2.389				Right Anterior Superior Iliac Spine (RASIS)	0.0223129	0.0177696	2.308				Right Anterior Superior Iliac Spine (RASIS)	0.0916468	-0.015324	2.39				Right Anterior Superior Iliac Spine (RASIS)	0.0223129	0.0152757	2.308						Right Anterior Superior Iliac Spine (RASIS)	-0.014232	0.933918	0.258957	-0.009788	0.929501	0.298213	Right Anterior Superior Iliac Spine (RASIS)	0.129945	0.127583	2.374
	Left Anterior Superior Iliac Spine (LASIS)	0.260936	0.79488	0.232221	0.283158	0.80027	0.239668	Left Anterior Superior Iliac Spine (LASIS)	-0.124216	-0.0218861	2.393				Left Anterior Superior Iliac Spine (LASIS)	0.225818	0.0127208	2.297				Left Anterior Superior Iliac Spine (LASIS)	-0.124216	-0.0218861	2.393				Left Anterior Superior Iliac Spine (LASIS)	0.225818	0.0176849	2.297						Left Anterior Superior Iliac Spine (LASIS)	0.264912	0.93119	0.268706	0.270127	0.929569	0.30173	Left Anterior Superior Iliac Spine (LASIS)	-0.129583	0.120993	2.372
	Sacrum	0.151821	0.848302	-0.015192	0.171432	0.849539	-0.007243	Sacrum				0.0492183	0.0134298	2.72	Sacrum				0.0240488	-0.0244004	2.875	Sacrum				0.0571914	0.00603196	2.745	Sacrum				0.0240488	-0.0244004	2.875			Sacrum	0.132038	0.98913	0.039355	0.131673	0.984125	0.075095	Sacrum				0.0350236
	Right Thigh (RTH)	-0.048429	0.560668	0.141049	-0.018251	0.557811	0.142309	Right Thigh (RTH)	0.176373	-0.246357	2.481				Right Thigh (RTH)	-0.0507131	0.232841	2.339				Right Thigh (RTH)	0.176373	-0.246357	2.481				Right Thigh (RTH)	-0.0508432	0.235973	2.345						Right Thigh (RTH)	-0.071527	0.66712	0.210375	-0.065427	0.661271	0.242411	Right Thigh (RTH)	0.198487	-0.127902	2.419
	Left Thigh (LTH)	0.351818	0.551837	0.125883	0.368482	0.555088	0.134474	Left Thigh (LTH)	-0.203586	-0.260382	2.486				Left Thigh (LTH)	0.286033	0.24657	2.302				Left Thigh (LTH)	-0.203586	-0.260382	2.486				Left Thigh (LTH)	0.286778	0.244719	2.308						Left Thigh (LTH)	0.328099	0.668141	0.188326	0.333769	0.666546	0.21741	Left Thigh (LTH)	-0.1857	-0.135021	2.428
	Right Femur Lateral Epicondyle (RFLE)	-0.053197	0.353223	0.085004	-0.012832	0.352187	0.077585	Right Femur Lateral Epicondyle (RFLE)	0.185141	-0.447744	2.512				Right Femur Lateral Epicondyle (RFLE)	-0.0455585	0.424019	2.334				Right Femur Lateral Epicondyle (RFLE)	0.185424	-0.455291	2.516				Right Femur Lateral Epicondyle (RFLE)	-0.0455585	0.421497	2.334						Right Femur Lateral Epicondyle (RFLE)	-0.053445	0.458195	0.179446	-0.046549	0.454471	0.194616	Right Femur Lateral Epicondyle (RFLE)	0.185801	-0.340468	2.429
	Left Femur Lateral Epicondyle (LFLE)	0.354561	0.353704	0.054855	0.365531	0.352996	0.070551	Left Femur Lateral Epicondyle (LFLE)	-0.207919	-0.467044	2.543				Left Femur Lateral Epicondyle (LFLE)	0.286916	0.437083	2.35				Left Femur Lateral Epicondyle (LFLE)	-0.215031	-0.460487	2.545				Left Femur Lateral Epicondyle (LFLE)	0.280517	0.435037	2.339						Left Femur Lateral Epicondyle (LFLE)	0.294626	0.451409	0.160801	0.30549	0.451248	0.181241	Left Femur Lateral Epicondyle (LFLE)	-0.146669	-0.34928	2.444
	Right Shank (RSK)	-0.067555	0.187534	0.066637	-0.020572	0.186119	0.053612	Right Shank (RSK)	0.199289	-0.620428	2.522				Right Shank (RSK)	-0.0683908	0.59589	2.428				Right Shank (RSK)	0.199289	-0.620428	2.522				Right Shank (RSK)	-0.0656307	0.597281	2.423						Right Shank (RSK)	-0.08259	0.280659	0.112013	-0.075833	0.280536	0.119598	Right Shank (RSK)	0.218063	-0.526736	2.499
	Left Shank (LSK)	0.371177	0.190376	0.048944	0.376626	0.189017	0.069024	Left Shank (LSK)	-0.214431	-0.62532	2.542				Left Shank (LSK)	0.290812	0.594754	2.361				Left Shank (LSK)	-0.228263	-0.62529	2.542				Left Shank (LSK)	0.290812	0.592203	2.361						Left Shank (LSK)	0.303176	0.28049	0.117831	0.317916	0.283039	0.135744	Left Shank (LSK)	-0.143033	-0.527294	2.501
	Right Fibula Apex of Lateral Malleolus (RFAL)	-0.044431	0.00541	0.06266	0.009382	0.005301	0.043075	Right Fibula Apex of Lateral Malleolus (RFAL)	0.192553	-0.806395	2.528				Right Fibula Apex of Lateral Malleolus (RFAL)	-0.0484474	0.791517	2.482				Right Fibula Apex of Lateral Malleolus (RFAL)	0.192553	-0.806395	2.528				Right Fibula Apex of Lateral Malleolus (RFAL)	-0.0452112	0.784599	2.452						Right Fibula Apex of Lateral Malleolus (RFAL)	-0.054051	0.034233	0.116127	-0.045184	0.034103	0.111218	Right Fibula Apex of Lateral Malleolus (RFAL)	0.197483	-0.778128	2.503
	Left Fibula Apex of Lateral Malleolus (LFAL)	0.348859	0.00192	0.047626	0.348047	7.2e-05	0.071542	Left Fibula Apex of Lateral Malleolus (LFAL)	-0.186292	-0.810234	2.54				Left Fibula Apex of Lateral Malleolus (LFAL)	0.261948	0.781149	2.377				Left Fibula Apex of Lateral Malleolus (LFAL)	-0.186292	-0.810234	2.54				Left Fibula Apex of Lateral Malleolus (LFAL)	0.263821	0.781561	2.394						Left Fibula Apex of Lateral Malleolus (LFAL)	0.249627	0.025339	0.08934	0.271121	0.026284	0.099953	Left Fibula Apex of Lateral Malleolus (LFAL)	-0.0949199	-0.783135	2.497
	Right 2nd Metatarsus (RFM2)	-0.049052	-0.014476	0.203635	-0.003124	-0.014592	0.184291	Right 2nd Metatarsus (RFM2)	0.194935	-0.826917	2.39				Right 2nd Metatarsus (RFM2)	-0.0684124	0.814155	2.339				Right 2nd Metatarsus (RFM2)	0.194935	-0.826917	2.39				Right 2nd Metatarsus (RFM2)	-0.0661937	0.815444	2.35						Right 2nd Metatarsus (RFM2)	-0.027854	-0.004737	0.288826	-0.016178	-0.006211	0.281576	Right 2nd Metatarsus (RFM2)	0.175915	-0.818334	2.311
	Left 2nd Metatarsus (LFM2)	0.343068	-0.016041	0.203679	0.33731	-0.015588	0.22724	Left 2nd Metatarsus (LFM2)	-0.187864	-0.831989	2.386				Left 2nd Metatarsus (LFM2)	0.258879	0.814041	2.282				Left 2nd Metatarsus (LFM2)	-0.187864	-0.831989	2.386				Left 2nd Metatarsus (LFM2)	0.254502	0.813354	2.287						Left 2nd Metatarsus (LFM2)	0.249602	-0.007291	0.278726	0.263486	-0.008771	0.289221	Left 2nd Metatarsus (LFM2)	-0.106753	-0.819461	2.314
	Right 5th Metatarsus (RFM5)	-0.078257	-0.017109	0.157596	-0.029207	-0.017051	0.136558	Right 5th Metatarsus (RFM5)	0.23037	-0.817971	2.421				Right 5th Metatarsus (RFM5)	-0.0855486	0.815191	2.394				Right 5th Metatarsus (RFM5)	0.215414	-0.817721	2.401				Right 5th Metatarsus (RFM5)	-0.0911792	0.816677	2.406						Right 5th Metatarsus (RFM5)	-0.082527	-0.009542	0.254365	-0.071773	-0.010986	0.247984	Right 5th Metatarsus (RFM5)	0.221872	-0.806807	2.332
	Left 5th Metatarsus (LFM5)	0.387608	-0.027141	0.139729	0.383171	-0.027195	0.164195	Left 5th Metatarsus (LFM5)	-0.225639	-0.838961	2.444				Left 5th Metatarsus (LFM5)	0.298216	0.82932	2.339				Left 5th Metatarsus (LFM5)	-0.225639	-0.838961	2.444				Left 5th Metatarsus (LFM5)	0.306774	0.833779	2.366						Left 5th Metatarsus (LFM5)	0.296169	-0.018385	0.227717	0.311814	-0.018905	0.238996	Left 5th Metatarsus (LFM5)	-0.140817	-0.828646	2.358
	Right Posterior Surface of Calcaneus (RCA)	0.030044	0.021053	0.01626	0.086024	0.02372	0.003239	Right Posterior Surface of Calcaneus (RCA)				-0.0475726	-0.834527	2.733	Right Posterior Surface of Calcaneus (RCA)				0.0898226	0.855568	2.875	Right Posterior Surface of Calcaneus (RCA)				-0.0402409	-0.829278	2.74	Right Posterior Surface of Calcaneus (RCA)				0.084285	0.866167	2.9			Right Posterior Surface of Calcaneus (RCA)	-0.004221	0.044144	0.061525	0.002607	0.046192	0.055405	Right Posterior Surface of Calcaneus (RCA)				-0.085701
	Left Posterior Surface of Calcaneus (LCA)	0.293992	0.026218	0.009467	0.297298	0.026761	0.031151	Left Posterior Surface of Calcaneus (LCA)				0.213822	-0.823753	2.747	Left Posterior Surface of Calcaneus (LCA)				-0.13649	0.841727	2.892	Left Posterior Surface of Calcaneus (LCA)				0.219923	-0.818639	2.73	Left Posterior Surface of Calcaneus (LCA)				-0.13649	0.841727	2.892			Left Posterior Surface of Calcaneus (LCA)	0.196798	0.031359	0.051382	0.219829	0.032914	0.059334	Left Posterior Surface of Calcaneus (LCA)				0.116899
[truncated: 58 more columns]

## Sheet: Body landmark location (global)
Subject 1	Reference							First Trial														Second Trial															Subject 2	Reference							First Trial
	Marker-based motion tracking system	for Kinect-system			for RealSense-system			Kinect-system	front-depth camera			back-depth camera			RealSense-system	front-depth camera			back-depth camera			Kinect-system	front-depth camera			back-depth camera			RealSense-system	front-depth camera			back-depth camera					Marker-based motion tracking system	for Kinect-system			for RealSense-system			Kinect-system	front-depth camera			back-depth camera
	Landmark	x	y	z	x	y	z	Landmark	x	y	z	x	y	z	Landmark	x	y	z	x	y	z	Landmark	x	y	z	x	y	z	Landmark	x	y	z	x	y	z			Landmark	x	y	z	x	y	z	Landmark	x	y	z	x
	Head	0.132422	1.61261	0.17483	0.146222	1.61574	0.154193	Head	0.135395	1.59706	0.158727				Head	0.133067	1.56041	0.179315				Head	0.134114	1.59676	0.158864				Head	0.133911	1.56242	0.177561						Head	0.103461	1.72169	0.241097	0.09133	1.72023	0.263535	Head	0.0997331	1.7125	0.219964
	Right Ear (REAR)	0.055202	1.42702	0.170336	0.067931	1.43188	0.170174	Right Ear (REAR)	0.0718263	1.42237	0.154629				Right Ear (REAR)	0.0681831	1.40275	0.142689				Right Ear (REAR)	0.0707608	1.422	0.154762				Right Ear (REAR)	0.0691554	1.39945	0.141274						Right Ear (REAR)	0.029011	1.54157	0.228321	0.023863	1.53949	0.259057	Right Ear (REAR)	0.0373515	1.54526	0.206076
	Left Ear (LEAR)	0.235382	1.44309	0.193232	0.247662	1.44912	0.190541	Left Ear (LEAR)	0.225177	1.44164	0.168489				Left Ear (LEAR)	0.213538	1.39407	0.232572				Left Ear (LEAR)	0.224091	1.44145	0.168586				Left Ear (LEAR)	0.214612	1.39619	0.231027						Left Ear (LEAR)	0.214668	1.55674	0.23075	0.208667	1.55932	0.255767	Left Ear (LEAR)	0.201667	1.56571	0.194982
	Sternum	0.152677	1.26801	0.193671	0.166219	1.26825	0.201243	Sternum	0.155572	1.25374	0.166005				Sternum	0.147798	1.21416	0.233576				Sternum	0.147997	1.25226	0.171053				Sternum	0.149609	1.21248	0.22753						Sternum	0.118996	1.36778	0.245675	0.119846	1.36573	0.280736	Sternum	0.12003	1.35421	0.213811
	Vertebra Prominens (C7)	0.160949	1.34161	0.042932	0.170754	1.34334	0.0526	Vertebra Prominens (C7)				0.173336	1.33447	0.0491933	Vertebra Prominens (C7)				0.181007	1.37677	0.0291633	Vertebra Prominens (C7)				0.166945	1.34723	0.0701883	Vertebra Prominens (C7)				0.176827	1.36956	0.0288683			Vertebra Prominens (C7)	0.125451	1.45449	0.078682	0.118135	1.44823	0.111665	Vertebra Prominens (C7)				0.138411
	Right Acromion (RSHO)	0.009269	1.28547	0.145491	0.020852	1.28236	0.160423	Right Acromion (RSHO)	0.0137391	1.27068	0.136191				Right Acromion (RSHO)	0.0154893	1.25063	0.0949882				Right Acromion (RSHO)	0.0128569	1.27023	0.136321				Right Acromion (RSHO)	0.0162644	1.24978	0.0943332						Right Acromion (RSHO)	-0.031622	1.39795	0.165803	-0.031232	1.39712	0.206752	Right Acromion (RSHO)	-0.0282247	1.38719	0.152428
	Left Acromion (LSHO)	0.316848	1.29697	0.150235	0.330054	1.29801	0.162907	Left Acromion (LSHO)	0.311251	1.27719	0.13397				Left Acromion (LSHO)	0.303764	1.24547	0.189145				Left Acromion (LSHO)	0.303658	1.28438	0.13122				Left Acromion (LSHO)	0.301323	1.24337	0.193334						Left Acromion (LSHO)	0.293877	1.40292	0.17253	0.287151	1.41317	0.203179	Left Acromion (LSHO)	0.287864	1.39592	0.144304
	Right Olecranon (RELB)	-0.141578	1.00751	0.012404	-0.114166	0.994073	0.040768	Right Olecranon (RELB)				-0.123474	0.995187	0.0396125	Right Olecranon (RELB)				-0.122999	1.00312	0.0117187	Right Olecranon (RELB)				-0.123013	0.987176	0.0366126	Right Olecranon (RELB)				-0.120963	0.999117	0.0130867			Right Olecranon (RELB)	-0.214582	1.10795	0.08429	-0.255831	1.1424	0.13032	Right Olecranon (RELB)				-0.217644
	Right Distal Radius (RWRR)	-0.29147	0.86374	0.108361	-0.252671	0.837004	0.122112	Right Distal Radius (RWRR)	-0.271739	0.846941	0.104555				Right Distal Radius (RWRR)	-0.240745	0.814763	0.105915				Right Distal Radius (RWRR)	-0.272104	0.846147	0.104708				Right Distal Radius (RWRR)	-0.239785	0.813863	0.107319						Right Distal Radius (RWRR)	-0.380071	0.952665	0.148612	-0.442979	1.0127	0.198678	Right Distal Radius (RWRR)	-0.383676	0.940611	0.0989934
	Right Distal Ulna (RWRU)	-0.23742	0.810846	0.051913	-0.188677	0.79018	0.071998	Right Distal Ulna (RWRU)	-0.228978	0.794434	0.0611297				Right Distal Ulna (RWRU)	-0.187591	0.77287	0.0997692				Right Distal Ulna (RWRU)	-0.229289	0.793698	0.0612658				Right Distal Ulna (RWRU)	-0.183965	0.776908	0.107572						Right Distal Ulna (RWRU)	-0.311937	0.889131	0.163131	-0.38518	0.937312	0.198352	Right Distal Ulna (RWRU)	-0.320405	0.891145	0.14173
	Right Dorsal 3rd MCP Joint (RHD)	-0.314917	0.790916	0.0559	-0.262153	0.761708	0.067466	Right Dorsal 3rd MCP Joint (RHD)				-0.292271	0.764718	0.0871003	Right Dorsal 3rd MCP Joint (RHD)				-0.278892	0.771627	0.0928621	Right Dorsal 3rd MCP Joint (RHD)				-0.291734	0.764541	0.0869461	Right Dorsal 3rd MCP Joint (RHD)				-0.279894	0.764638	0.0955909			Right Dorsal 3rd MCP Joint (RHD)	-0.365794	0.850986	0.122673	-0.44868	0.915811	0.157283	Right Dorsal 3rd MCP Joint (RHD)				-0.372947
	Left Olecranon (LELB)	0.450678	0.994558	0.040897	0.454146	0.988752	0.073826	Left Olecranon (LELB)				0.446736	0.975647	0.0475764	Left Olecranon (LELB)				0.463622	0.998084	0.0892121	Left Olecranon (LELB)				0.447178	0.975781	0.0473121	Left Olecranon (LELB)				0.467889	0.994335	0.0703701			Left Olecranon (LELB)	0.472384	1.09678	0.121647	0.505981	1.13952	0.144368	Left Olecranon (LELB)				0.46773
	Left Distal Radius (LWRR)	0.592033	0.844194	0.13923	0.590996	0.827683	0.15673	Left Distal Radius (LWRR)	0.577888	0.829406	0.120762				Left Distal Radius (LWRR)	0.54904	0.802871	0.178225				Left Distal Radius (LWRR)	0.577548	0.829662	0.120697				Left Distal Radius (LWRR)	0.554287	0.805487	0.171488						Left Distal Radius (LWRR)	0.5926	0.909567	0.215338	0.65914	0.970167	0.220567	Left Distal Radius (LWRR)	0.647035	0.955621	0.166509
	Left Distal Ulna (LWRU)	0.533408	0.788932	0.091994	0.521125	0.778945	0.119693	Left Distal Ulna (LWRU)	0.53162	0.781758	0.0772965				Left Distal Ulna (LWRU)	0.49312	0.768617	0.15616				Left Distal Ulna (LWRU)	0.531327	0.781962	0.0772374				Left Distal Ulna (LWRU)	0.493303	0.763182	0.148969						Left Distal Ulna (LWRU)	0.655315	0.968497	0.200894	0.711974	1.03947	0.21562	Left Distal Ulna (LWRU)	0.601086	0.912295	0.201199
	Left Dorsal 3rd MCP Joint (LHD)	0.606335	0.775591	0.085309	0.592702	0.750916	0.109464	Left Dorsal 3rd MCP Joint (LHD)				0.595091	0.760125	0.102655	Left Dorsal 3rd MCP Joint (LHD)				0.599446	0.744372	0.0517358	Left Dorsal 3rd MCP Joint (LHD)				0.603533	0.7525	0.104811	Left Dorsal 3rd MCP Joint (LHD)				0.598451	0.743224	0.0492887			Left Dorsal 3rd MCP Joint (LHD)	0.657962	0.874421	0.173491	0.732122	0.951563	0.177789	Left Dorsal 3rd MCP Joint (LHD)				0.674053
	Right Anterior Superior Iliac Spine (RASIS)	0.036615	0.79843	0.224502	0.057761	0.797195	0.234523	Right Anterior Superior Iliac Spine (RASIS)	0.0465608	0.782785	0.21141				Right Anterior Superior Iliac Spine (RASIS)	0.0508299	0.770168	0.209688				Right Anterior Superior Iliac Spine (RASIS)	0.0397341	0.782255	0.21046				Right Anterior Superior Iliac Spine (RASIS)	0.0520441	0.772147	0.210433						Right Anterior Superior Iliac Spine (RASIS)	-0.014232	0.933918	0.258957	-0.009788	0.929501	0.298213	Right Anterior Superior Iliac Spine (RASIS)	-0.00121084	0.92427	0.230347
	Left Anterior Superior Iliac Spine (LASIS)	0.260936	0.79488	0.232221	0.283158	0.80027	0.239668	Left Anterior Superior Iliac Spine (LASIS)	0.25595	0.780541	0.207764				Left Anterior Superior Iliac Spine (LASIS)	0.253225	0.781287	0.231442				Left Anterior Superior Iliac Spine (LASIS)	0.255693	0.780389	0.207775				Left Anterior Superior Iliac Spine (LASIS)	0.254779	0.775955	0.231053						Left Anterior Superior Iliac Spine (LASIS)	0.264912	0.93119	0.268706	0.270127	0.929569	0.30173	Left Anterior Superior Iliac Spine (LASIS)	0.258392	0.922844	0.232826
	Sacrum	0.151821	0.848302	-0.015192	0.171432	0.849539	-0.007243	Sacrum				0.144578	0.835019	-0.00810106	Sacrum				0.174416	0.846935	-0.0245673	Sacrum				0.153194	0.828439	0.0169226	Sacrum				0.173094	0.845995	-0.0248848			Sacrum	0.132038	0.98913	0.039355	0.131673	0.984125	0.075095	Sacrum				0.134012
	Right Thigh (RTH)	-0.048429	0.560668	0.141049	-0.018251	0.557811	0.142309	Right Thigh (RTH)	-0.0398751	0.552667	0.112652				Right Thigh (RTH)	-0.0126446	0.555264	0.161348				Right Thigh (RTH)	-0.0398741	0.552159	0.112712				Right Thigh (RTH)	-0.0111591	0.551846	0.156577						Right Thigh (RTH)	-0.071527	0.66712	0.210375	-0.065427	0.661271	0.242411	Right Thigh (RTH)	-0.0644972	0.668843	0.177934
	Left Thigh (LTH)	0.351818	0.551837	0.125883	0.368482	0.555088	0.134474	Left Thigh (LTH)	0.340299	0.54643	0.108233				Left Thigh (LTH)	0.322151	0.550409	0.214676				Left Thigh (LTH)	0.340306	0.546394	0.108195				Left Thigh (LTH)	0.324498	0.552252	0.20919						Left Thigh (LTH)	0.328099	0.668141	0.188326	0.333769	0.666546	0.21741	Left Thigh (LTH)	0.319773	0.669707	0.169724
	Right Femur Lateral Epicondyle (RFLE)	-0.053197	0.353223	0.085004	-0.012832	0.352187	0.077585	Right Femur Lateral Epicondyle (RFLE)	-0.0445183	0.352108	0.0759237				Right Femur Lateral Epicondyle (RFLE)	-0.000732958	0.364448	0.154431				Right Femur Lateral Epicondyle (RFLE)	-0.0443927	0.344165	0.0717468				Right Femur Lateral Epicondyle (RFLE)	0.000441079	0.366282	0.156495						Right Femur Lateral Epicondyle (RFLE)	-0.053445	0.458195	0.179446	-0.046549	0.454471	0.194616	Right Femur Lateral Epicondyle (RFLE)	-0.047507	0.456945	0.161935
	Left Femur Lateral Epicondyle (LFLE)	0.354561	0.353704	0.054855	0.365531	0.352996	0.070551	Left Femur Lateral Epicondyle (LFLE)	0.348913	0.341602	0.0453992				Left Femur Lateral Epicondyle (LFLE)	0.332382	0.36358	0.154759				Left Femur Lateral Epicondyle (LFLE)	0.356131	0.348346	0.0435394				Left Femur Lateral Epicondyle (LFLE)	0.326679	0.364145	0.166387						Left Femur Lateral Epicondyle (LFLE)	0.294626	0.451409	0.160801	0.30549	0.451248	0.181241	Left Femur Lateral Epicondyle (LFLE)	0.285103	0.455248	0.147545
	Right Shank (RSK)	-0.067555	0.187534	0.066637	-0.020572	0.186119	0.053612	Right Shank (RSK)	-0.0551609	0.179529	0.0609878				Right Shank (RSK)	-0.0125944	0.198426	0.0486346				Right Shank (RSK)	-0.054711	0.179009	0.0610076				Right Shank (RSK)	-0.00903363	0.195835	0.0560885						Right Shank (RSK)	-0.08259	0.280659	0.112013	-0.075833	0.280536	0.119598	Right Shank (RSK)	-0.0758664	0.272132	0.0865907
	Left Shank (LSK)	0.371177	0.190376	0.048944	0.376626	0.189017	0.069024	Left Shank (LSK)	0.358613	0.183525	0.0419211				Left Shank (LSK)	0.342594	0.207185	0.133963				Left Shank (LSK)	0.372881	0.183844	0.0418689				Left Shank (LSK)	0.343753	0.209105	0.135375						Left Shank (LSK)	0.303176	0.28049	0.117831	0.317916	0.283039	0.135744	Left Shank (LSK)	0.285171	0.27889	0.0855043
	Right Fibula Apex of Lateral Malleolus (RFAL)	-0.044431	0.00541	0.06266	0.009382	0.005301	0.043075	Right Fibula Apex of Lateral Malleolus (RFAL)	-0.0446636	-0.00601959	0.0497268				Right Fibula Apex of Lateral Malleolus (RFAL)	0.0171432	0.00752579	-0.0166068				Right Fibula Apex of Lateral Malleolus (RFAL)	-0.0439867	-0.00652517	0.0497222				Right Fibula Apex of Lateral Malleolus (RFAL)	0.0195798	0.0114988	0.0167473						Right Fibula Apex of Lateral Malleolus (RFAL)	-0.054051	0.034233	0.116127	-0.045184	0.034103	0.111218	Right Fibula Apex of Lateral Malleolus (RFAL)	-0.0502129	0.02142	0.0755066
	Left Fibula Apex of Lateral Malleolus (LFAL)	0.348859	0.00192	0.047626	0.348047	7.2e-05	0.071542	Left Fibula Apex of Lateral Malleolus (LFAL)	0.334205	-0.00189958	0.038597				Left Fibula Apex of Lateral Malleolus (LFAL)	0.321409	0.0213748	0.104671				Left Fibula Apex of Lateral Malleolus (LFAL)	0.334874	-0.00193466	0.0384964				Left Fibula Apex of Lateral Malleolus (LFAL)	0.325298	0.0213764	0.0896383						Left Fibula Apex of Lateral Malleolus (LFAL)	0.249627	0.025339	0.08934	0.271121	0.026284	0.099953	Left Fibula Apex of Lateral Malleolus (LFAL)	0.242219	0.0221231	0.082114
	Right 2nd Metatarsus (RFM2)	-0.049052	-0.014476	0.203635	-0.003124	-0.014592	0.184291	Right 2nd Metatarsus (RFM2)	-0.0469072	-0.0305025	0.187082				Right 2nd Metatarsus (RFM2)	-0.00898701	-0.025071	0.123446				Right 2nd Metatarsus (RFM2)	-0.046165	-0.0310269	0.187075				Right 2nd Metatarsus (RFM2)	-0.00491925	-0.0263635	0.11555						Right 2nd Metatarsus (RFM2)	-0.027854	-0.004737	0.288826	-0.016178	-0.006211	0.281576	Right 2nd Metatarsus (RFM2)	-0.0282221	-0.023789	0.266342
	Left 2nd Metatarsus (LFM2)	0.343068	-0.016041	0.203679	0.33731	-0.015588	0.22724	Left 2nd Metatarsus (LFM2)	0.335908	-0.0279903	0.191921				Left 2nd Metatarsus (LFM2)	0.31488	-0.0177447	0.197101				Left 2nd Metatarsus (LFM2)	0.336648	-0.0280412	0.191817				Left 2nd Metatarsus (LFM2)	0.312247	-0.0173482	0.193929						Left 2nd Metatarsus (LFM2)	0.249602	-0.007291	0.278726	0.263486	-0.008771	0.289221	Left 2nd Metatarsus (LFM2)	0.254417	-0.0191483	0.264039
	Right 5th Metatarsus (RFM5)	-0.078257	-0.017109	0.157596	-0.029207	-0.017051	0.136558	Right 5th Metatarsus (RFM5)	-0.082453	-0.0213922	0.156257				Right 5th Metatarsus (RFM5)	-0.0233478	-0.0230801	0.0676827				Right 5th Metatarsus (RFM5)	-0.0668175	-0.0219593	0.176294				Right 5th Metatarsus (RFM5)	-0.0272419	-0.0249354	0.0584406						Right 5th Metatarsus (RFM5)	-0.082527	-0.009542	0.254365	-0.071773	-0.010986	0.247984	Right 5th Metatarsus (RFM5)	-0.0743605	-0.0125949	0.24556
	Left 5th Metatarsus (LFM5)	0.387608	-0.027141	0.139729	0.383171	-0.027195	0.164195	Left 5th Metatarsus (LFM5)	0.373931	-0.0325485	0.133843				Left 5th Metatarsus (LFM5)	0.357507	-0.0279389	0.141344				Left 5th Metatarsus (LFM5)	0.374662	-0.0325455	0.133729				Left 5th Metatarsus (LFM5)	0.368811	-0.0310054	0.116441						Left 5th Metatarsus (LFM5)	0.296169	-0.018385	0.227717	0.311814	-0.018905	0.238996	Left 5th Metatarsus (LFM5)	0.288747	-0.0263907	0.219883
	Right Posterior Surface of Calcaneus (RCA)	0.030044	0.021053	0.01626	0.086024	0.02372	0.003239	Right Posterior Surface of Calcaneus (RCA)				0.028743	-0.00922979	0.0408377	Right Posterior Surface of Calcaneus (RCA)				0.0744392	-0.0262747	0.0540491	Right Posterior Surface of Calcaneus (RCA)				0.0371714	-0.00392649	0.0480218	Right Posterior Surface of Calcaneus (RCA)				0.0782149	-0.0355678	0.0809883			Right Posterior Surface of Calcaneus (RCA)	-0.004221	0.044144	0.061525	0.002607	0.046192	0.055405	Right Posterior Surface of Calcaneus (RCA)				-0.00821097
	Left Posterior Surface of Calcaneus (LCA)	0.293992	0.026218	0.009467	0.297298	0.026761	0.031151	Left Posterior Surface of Calcaneus (LCA)				0.290464	-0.00394815	0.0514912	Left Posterior Surface of Calcaneus (LCA)				0.301127	-0.0197589	0.0704269	Left Posterior Surface of Calcaneus (LCA)				0.29737	0.000377751	0.0347335	Left Posterior Surface of Calcaneus (LCA)				0.299727	-0.0206875	0.0703219			Left Posterior Surface of Calcaneus (LCA)	0.196798	0.031359	0.051382	0.219829	0.032914	0.059334	Left Posterior Surface of Calcaneus (LCA)				0.193932
[truncated: 58 more columns]
